# Supplementary material for: Application of Hydrophilic Polymers to the Preparation of Prolonged-Release Minitablets with Bromhexine Hydrochloride and Bisoprolol Fumarate
Source: Pharmaceutics. 2024 Aug 30;16(9):1153. doi: 10.3390/pharmaceutics16091153 (PMC11434728; doi:10.3390/pharmaceutics16091153)
Supplement: Supplementary file 1 [file pharmaceutics-16-01153-s001.zip]

Archive with 1 entries (1 files):
- pharmaceutics-3150301-supplementary.pdf
